# Supplementary material for: Genetic Gains for Grain Yield in CIMMYT’s Semi-Arid Wheat Yield Trials Grown in Suboptimal Environments
Source: Crop Sci. 2018 Jul 12;58(5):1890–8. doi: 10.2135/cropsci2018.01.0017 (PMC7691759; doi:10.2135/cropsci2018.01.0017)
Supplement: Supplementary file 2 [file CROPSCI-58-05-1890-s002.xlsx]

## Sheet: Sheet1
Pedigree of HYL by SAWY, grain yield (GY), GY relative to checks (GYC) and Rank
				LYE			MYE			Across
SAWYT	Entry	GID	Pedigree	GY	GYC	Rank	GY	GYC	Rank	GY	GYC	Rank
10	17	1636496	PASTOR/KAUZ	2.41792	14.1261	5
	36	2448314	WEEBILL1							3.4841	15.9742	5
	9	2454846	ATTILA/3*BCN	2.42448	14.4357	3
	11	2454848	MNCH/3*BCN	2.44394	15.3543	2
	37	2601142	WEEBILL1	2.41798	14.1287	4	4.91138	19.9777	2	3.62303	20.5986	2
	43	2612116	FRET2				4.84392	18.3298	3
	41	2672708	PEWIT1				4.79403	17.111	5
	29	3669874	PASTOR/BAV92	2.47254	16.7039	1				3.55971	18.4911	3
	48	3686333	ATTILA*2/PBW65				5.03508	22.9996	1	3.6598	21.8228	1
	50	3686491	BABAX/KS93U76//BABAX				4.83335	18.0714	4	3.49901	16.4704	4
11	39	3574440	ATTILA*2//CHIL/BUC							3.46635	-0.60903	5
	48	3686333	ATTILA*2/PBW65	2.40666	2.69293	3
	48	3822784	PRL/2*PASTOR	2.40356	2.56077	4	5.56864	3.45489	4	3.58333	2.74516	4
	21	3822952	BERKUT				5.46243	1.48172	5
	49	3827649	PBW65/2*PASTOR	2.46502	5.18342	1	5.59358	3.91816	3	3.62882	4.04945	3
	34	3827650	SOKOLL	2.37065	1.15662	5
	24	3827768	VOROBEY				5.78995	7.56642	2	3.66809	5.17547	2
	23	3855011	VOROBEY	2.43939	4.08947	2	5.81687	8.06652	1	3.72213	6.72479	1
12	21	3822952	BERKUT	2.75502	4.44901	2				3.75757	3.14401	3
	13	3827914	SERI*3//RL6010/4*YR/3/PASTOR/4/BAV92	2.73841	3.81922	4
	36	3827938	SOKOLL				4.98578	5.02372	2
	23	3855011	VOROBEY	2.74446	4.04879	3	4.9307	3.86341	4	3.75684	3.12413	4
	25	3855127	PARUS/PASTOR				4.95251	4.32284	3	3.76738	3.41322	2
	28	3855707	ASTREB				4.99021	5.11706	1	3.81762	4.7923	1
	9	3864981	CASKOR/3/CROC_1/AE.SQUARROSA (224)//OPATA	2.71131	2.79208	5
	35	3888064	PASTOR//HXL7573/2*BAU				4.92588	3.76193	5	3.74175	2.7097	5
	44	4556647	MILAN/KAUZ//PRINIA/3/BAV92	2.77831	5.33194	1
13	317	4063918	BERKUT				5.14073	12.8598	2	3.34518	8.7869	3
	318	4097206	SERI*3//RL6010/4*YR/3/PASTOR/4/BAV92				5.07107	11.3304	4	3.36668	9.48594	2
	310	4563453	PASTOR/BAV92	2.52438	14.3225	3
	344	4564408	ATTILA/PASTOR	2.49859	13.1546	4
	324	4569046	PASTOR/3/BJY/COC//PRL/BOW				5.106	12.0973	3
	330	4577847	CNO79//PF70354/MUS/3/PASTOR/4/BAV92	2.60176	17.8267	1
	331	4577855	CNO79//PF70354/MUS/3/PASTOR/4/BAV92				5.04481	10.7539	5	3.34089	8.64743	4
	333	4577931	MILAN/KAUZ//DHARWAR DRY/3/BAV92							3.33796	8.55218	5
	342	4578650	RL6043/4*NAC//PASTOR/3/BAV92	2.49693	13.0794	5
	349	4772148	ATTILA/BAV92//PASTOR	2.53629	14.8618	2	5.29288	16.2001	1	3.45131	12.2382	1
14	312	4882904	PASTOR/FLORKWA-1//PASTOR				4.73063	10.1258	4
	315	4882998	CROC_1/AE.SQUARROSA (224)//OPATA/3/PASTOR/4/PASTOR*2/OPATA							3.8006	10.1266	5
	322	4883021	ATTILA//PGO/SERI/3/PASTOR	2.9846	14.8444	5
	323	4883044	SLVS*2/PASTOR				4.68376	9.0348	5
	330	4885590	RL6043/4*NAC//2*PASTOR	3.07528	18.3338	3	5.01938	16.8478	1	4.11596	19.2644	1
	329	4885591	RL6043/4*NAC//2*PASTOR	3.07676	18.3907	2	4.79229	11.5611	3	3.98307	15.4138	3
	328	4885592	RL6043/4*NAC//2*PASTOR	3.0238	16.3531	4	4.88043	13.6131	2	3.98659	15.5159	2
	327	4885594	RL6043/4*NAC//2*PASTOR	3.13204	20.5179	1				3.92456	13.7186	4
15	349	4774392	OASIS/5*BORL95/5/CNDO/R143//ENTE/MEXI75/3/AE.SQ/4/2*OCI				4.798	10.8929	4
	315	4932340	MILAN/SHA7/3/CROC_1/AE.SQUARROSA (224)//OPATA							3.09588	9.46744	4
	314	4932345	MILAN/SHA7/3/CROC_1/AE.SQUARROSA (224)//OPATA	2.63421	12.0868	3				3.1037	9.74404	3
	342	4936215	CROC_1/AE.SQUARROSA (205)//BORL95/3/KENNEDY	2.67531	13.8356	1				3.08978	9.2516	5
	311	4961154	KS940935.7.1.2/2*PASTOR	2.61659	11.3367	4	4.96824	14.8276	1	3.22421	14.005	1
	320	4961202	CROC_1/AE.SQUARROSA (224)//OPATA/3/BJY/COC//PRL/BOW/4/BJY/COC//PRL/BOW				4.72895	9.29706	5
	323	4961229	CHEN/AE.SQ//2*OPATA/3/BAV92/4/JARU				4.82857	11.5996	3
	321	4961235	CHEN/AE.SQ//2*OPATA/3/BAV92/4/JARU				4.89192	13.0638	2
	325	4961241	PI 610750/3/BJY/COC//PRL/BOW/4/BJY/COC//PRL/BOW	2.59033	10.2195	5
	338	4961444	TIE CHUAN 1*2/3/HE1/3*CNO79//2*SERI	2.64558	12.5704	2				3.11512	10.1479	2
16	23	3855011	VOROBEY	2.71298	5.85823	3	4.84406	10.6545	3	3.87002	9.97785	1
	338	4906328	JARU//SHA4/CHIL				4.78431	9.28969	4
	302	5174606	BERKUT	2.76826	8.01552	1
	318	5342983	PASTOR/3/URES/JUN//KAUZ/4/WBLL1	2.73816	6.84068	2				3.80898	8.24322	2
	315	5343245	CROC_1/AE.SQUARROSA (205)//BORL95/3/PRL/SARA//TSI/VEE#5/4/FRET2							3.74966	6.55738	5
	314	5343379	FRAME//MILAN/KAUZ/3/PASTOR	2.65333	3.53077	4
	331	5344976	HXL7573/2*BAU//WBLL1				4.76454	8.8381	5
	309	5345120	TOB/ERA//TOB/CNO67/3/PLO/4/VEE#5/5/KAUZ/6/FRET2							3.79208	7.76306	3
	333	5345899	CROC_1/AE.SQUARROSA (224)//OPATA/3/PASTOR				4.84441	10.6626	2
	332	5345902	CROC_1/AE.SQUARROSA (224)//OPATA/3/PASTOR				4.8675	11.1901	1	3.77679	7.32841	4
	340	5636560	OASIS/5*BORL95/5/CNDO/R143//ENTE/MEXI75/3/AE.SQ/4/2*OCI	2.63044	2.63774	5
17	23	3855011	VOROBEY	2.27843	10.4583	5
	309	5423323	BABAX/LR42//BABAX/3/ER2000	2.32175	12.5583	4	4.76824	16.9663	3	3.77118	15.3228	3
	310	5423324	BABAX/LR42//BABAX/3/ER2000	2.37932	15.3493	2
	311	5423326	BABAX/LR42//BABAX/3/ER2000	2.34387	13.6307	3	4.73684	16.1961	4	3.78306	15.6862	2
	312	5423328	BABAX/LR42//BABAX/3/ER2000	2.38973	15.854	1	4.88668	19.8718	1	3.9035	19.3693	1
	340	5429403	PASTOR//HXL7573/2*BAU/3/WBLL1				4.78091	17.2772	2	3.73835	14.319	4
	348	5435924	W15.92/4/PASTOR//HXL7573/2*BAU/3/WBLL1				4.72205	15.8333	5
	350	5436044	MEX94.27.1.20/3/SOKOLL//ATTILA/3*BCN							3.73299	14.1549	5
18	305	5435908	PASTOR//HXL7573/2*BAU/3/SOKOLL/WBLL1	2.79711	39.498	1
	312	5686537	CHEN/AEGILOPS SQUARROSA (TAUS)//BCN/3/BAV92/4/BERKUT							3.78272	24.9525	4
	318	5686616	CHRZ//BOW/CROW/3/WBLL1/4/CROC_1/AE.SQUARROSA (213)//PGO	2.68883	34.0978	3	5.04876	22.9294	3	3.84476	27.0019	3
	319	5686762	KLDR/PEWIT1//MILAN/DUCULA				5.05592	23.1039	2
	330	5894794	OR 9437534/SOKOLL//SOKOLL	2.78376	38.8322	2				3.77493	24.6952	5
	334	5894989	MTRWA92.161/PRINIA/5/SERI*3//RL6010/4*YR/3/PASTOR/4/BAV92				5.01554	22.1207	5
	336	5894993	MTRWA92.161/PRINIA/5/SERI*3//RL6010/4*YR/3/PASTOR/4/BAV92	2.68691	34.0021	4	5.05898	23.1783	1	3.85483	27.3344	1
	337	5894994	MTRWA92.161/PRINIA/5/SERI*3//RL6010/4*YR/3/PASTOR/4/BAV92	2.6592	32.6198	5	5.04615	22.8659	4	3.84713	27.0801	2
19	305	5999970	POTCH 93/4/MILAN/KAUZ//PRINIA/3/BAV92/5/MILAN/KAUZ//PRINIA/3/BAV92	2.71405	11.6729	4
	316	6000537	ACHTAR/4/MILAN/KAUZ//PRINIA/3/BAV92	2.78112	14.4325	1
	321	6000648	MILAN/KAUZ//PRINIA/3/BAV92/4/ATTILA/BAV92//PASTOR/5/CNO79//PF70354/MUS/3/PASTOR/4/BAV92				4.95016	12.9878	5	4.0526	12.4709	5
	327	6001014	GK ARON/AG SECO 7846//2180/4/2*MILAN/KAUZ//PRINIA/3/BAV92	2.75482	13.3506	2	4.99422	13.9933	3	4.17378	15.8342	1
	330	6001093	SOKOLL/ROLF07	2.71994	11.9152	3	5.01495	14.4665	1	4.13379	14.7242	2
	331	6001172	SOKOLL//FRTL/2*PIFED				5.01057	14.3665	2	4.09647	13.6885	3
	341	6001639	SOKOLL*2/3/PASTOR//MUNIA/ALTAR 84	2.71239	11.6046	5
	345	6001669	BOW/VEE/5/ND/VG9144//KAL/BB/3/YACO/4/CHIL/6/CASKOR/3/CROC_1/AE.SQUARROSA (224)//OPATA/7/PASTOR//MILAN/KAUZ/3/BAV92				4.97155	13.476	4	4.06073	12.6968	4
20	346	6001673	BOW/VEE/5/ND/VG9144//KAL/BB/3/YACO/4/CHIL/6/CASKOR/3/CROC_1/AE.SQUARROSA (224)//OPATA/7/PASTOR//MILAN/KAUZ/3/BAV92				4.72463	13.8472	5
	309	6278811	D67.2/PARANA 66.270//AE.SQUARROSA (320)/3/CUNNINGHAM/4/VORB				4.76221	14.7526	4
	312	6278942	VORB/SOKOLL	2.87655	24.4135	1	4.78958	15.4123	3	3.93325	18.2623	3
	313	6278943	VORB/SOKOLL	2.84223	22.9288	2	4.86705	17.279	2	3.96413	19.1907	2
	315	6279005	VORB/3/T.DICOCCON PI94625/AE.SQUARROSA (372)//3*PASTOR	2.83199	22.486	3	4.88169	17.6318	1	3.96519	19.2227	1
	322	6279628	BABAX/KS93U76//BABAX/3/2*SOKOLL							3.80839	14.508	5
	338	6280379	PVN//CAR422/ANA/5/BOW/CROW//BUC/PVN/3/YR/4/TRAP#1/6/WORRAKATTA/2*PASTOR/7/PRL/2*PASTOR	2.75002	18.9406	4				3.81842	14.8096	4
	344	6280583	CHIH95.7.4//INQALAB 91*2/KUKUNA	2.74889	18.8918	5
21	341	6174859	FRANCOLIN #1/WBLL1	2.47714	37.7128	1	5.20335	35.4576	4	3.97055	37.331	1
	344	6174889	BECARD/KACHU	2.34958	30.6214	5
	349	6175067	NAC/TH.AC//3*PVN/3/MIRLO/BUC/4/2*PASTOR/5/KACHU/6/KACHU	2.46201	36.8717	2				3.88925	34.5188	3
	332	6176225	FRET2/TUKURU//FRET2/3/MUNIA/CHTO//AMSEL/4/FRET2/TUKURU//FRET2				5.14925	34.0492	5
	334	6176334	ROLF07*2/5/REH/HARE//2*BCN/3/CROC_1/AE.SQUARROSA (213)//PGO/4/HUITES				5.21008	35.6327	3
	335	6176360	WBLL1/FRET2//PASTOR*2/3/MURGA				5.23385	36.2515	1	3.88808	34.4784	4
	338	6178972	SUP152/BLOUK #1	2.4	33.4243	3				3.87156	33.9072	5
	319	6487396	CNDO/R143//ENTE/MEXI_2/3/AEGILOPS SQUARROSA (TAUS)/4/WEAVER/5/2*JANZ/6/MISR2, EGY				5.2226	35.9587	2	3.90958	35.2221	2
	313	6624455	METSO/ER2000//MONARCA F2007/3/WBLL1*2/KKTS	2.37342	31.9471	4
